# Supplementary material for: Development and validation of a novel single nucleotide polymorphism (SNP) panel for genetic analysis of Blastomyces spp. and association analysis
Source: BMC Infect Dis. 2016 Sep 23;16:509. doi: 10.1186/s12879-016-1847-x (PMC5035486; doi:10.1186/s12879-016-1847-x)
Supplement: Additional file 2: — SNP genotyping haplotypes. Raw SNP genotyping data obtained from all isolates, subsumed to 73 unique haplotypes. (XLSX 21 kb) [file 12879_2016_1847_MOESM3_ESM.xlsx]

## Sheet: Sheet1
No Samples	Host	132GAx11_108	alpha1_3glucan_2360	alpha1_3glucan_2386	APN2_1016	ARF_374	arf6_240	BAD1_4	BAD1_8	BAD1_9	b-glucosidase_1243	b-glucosidase_966	chit_2396	chs2_203	chs2_290	CoAligase_346	drk1_586	drk1_595	fads_622	hsp_764	its2_191	pyrF_21	pyrF_99	septin1_1251	trypt-lig_922	TUB1_18	TUB1_277	tyrosinase_759	urease_1503
12	human	A	A	C	C	A	G	G	A	G	G	NA3	C	C	C	A	T	G	T	C	T	A	C	G	G	C	C	T	A
12	canine	A	A	C	T	G	A	G	A	G	G	G	C	C	C	G	T	G	T	C	C	A	C	G	C	C	C	T	A
12	human	A	C	G	C	G	A	A	T	C	G	NA3	C	C	C	G	C	A	T	A	C	A	C	A	C	C	C	T	A
12	human	G	A	C	C	A	A	G	A	G	G	G	C	C	C	A	T	G	T	A	T	A	C	G	G	C	C	T	A
12	human	G	A	C	C	A	A	G	A	G	G	G	C	C	C	A	T	G	T	C	T	A	C	G	G	C	C	T	G
12	human	G	A	C	C	A	A	A	T	C	G	G	C	C	C	A	C	A	T	C	T	A	C	G	G	C	C	T	A
12	human	G	A	C	C	A	G	G	A	G	G	G	A	C	C	A	T	G	T	C	T	A	C	G	G	C	C	NA3	G
12	human	G	A	C	C	A	G	G	A	G	A	G	C	C	C	A	T	G	T	A	T	A	C	G	G	C	C	T	A
12	human	G	A	C	C	A	G	G	A	G	G	G	C	C	C	A	T	G	T	A	T	A	G	G	G	C	C	T	A
12	human	G	C	C	C	A	G	G	A	G	A	G	A	C	C	A	T	G	T	C	T	A	C	A	G	C	C	T	G
12	canine	G	C	C	C	A	G	G	A	G	G	G	C	C	C	A	T	G	T	C	T	A	C	G	G	C	C	T	G
12	human	G	C	G	C	G	A	A	T	C	G	A	C	C	C	G	C	A	T	A	C	A	C	A	C	C	C	T	A
1	human	A	A	C	C	A	G	G	A	G	G	G	C	C	C	A	T	G	T	C	T	A	C	G	G	C	C	T	A
1	human	A	A	C	C	A	G	G	A	G	A	G	C	C	C	A	T	G	T	A	T	A	C	A	G	C	C	A	G
1	human	A	A	C	C	A	G	G	A	G	G	G	C	C	C	A	T	G	T	C	T	A	C	A	G	C	C	T	A
1	human	A	C	C	C	A	G	G	A	G	A	G	C	C	C	A	T	G	T	C	T	A	C	G	G	C	C	T	G
1	human	A	C	C	C	A	G	G	A	G	A	G	C	C	C	A	T	G	T	C	T	A	C	A	G	C	C	T	G
1	human	A	C	C	C	A	G	G	A	G	A	G	C	C	C	A	T	G	T	C	T	A	G	G	G	C	C	T	G
1	human	A	C	G	C	G	A	A	T	C	G	A	C	C	C	G	C	A	T	A	C	A	C	G	C	C	C	T	A
1	human	A	C	G	C	G	G	A	T	C	G	A	C	G	C	G	C	A	T	A	C	A	C	A	C	C	C	T	A
1	human	G	A	C	C	A	A	G	A	G	G	G	C	C	C	A	T	G	T	C	T	A	C	G	G	C	C	T	A
1	human	G	A	C	C	A	G	G	A	G	G	G	C	C	C	A	T	G	T	C	T	A	C	A	G	C	C	T	G
1	human	G	A	C	C	A	G	G	A	G	G	G	C	C	C	A	T	G	T	A	T	A	C	G	G	C	C	T	A
1	human	G	A	C	C	A	G	G	A	G	A	G	A	C	C	A	T	G	T	C	T	A	C	A	G	T	C	T	G
1	canine	G	A	C	C	A	G	G	A	G	G	G	C	C	C	A	T	G	T	C	T	A	C	G	G	C	C	NA3	A
1	human	G	A	C	C	A	G	G	A	G	G	G	C	C	C	A	T	G	T	C	T	A	C	A	G	C	C	A	G
1	human	G	A	C	C	G	G	G	A	G	G	G	A	C	C	A	T	G	T	C	T	A	C	G	G	C	C	T	G
1	human	G	A	C	T	A	C	G	A	G	G	G	A	C	C	A	T	G	T	C	T	A	C	G	G	C	C	T	A
1	human	G	A	C	T	A	G	G	A	G	G	G	C	C	C	A	T	G	T	A	T	A	C	G	G	C	C	A	A
1	canine	G	A	C	T	A	G	G	A	G	G	G	C	C	C	A	T	G	T	C	T	A	C	G	G	C	C	T	A
1	environmental	G	A	C	T	A	G	G	A	G	A	G	A	C	C	A	T	G	T	C	T	A	C	G	G	C	C	T	G
1	human	G	C	C	C	A	G	G	A	G	A	G	A	C	C	A	T	G	T	C	T	A	C	G	G	C	C	T	G
1	canine	G	C	C	C	A	G	G	A	G	G	G	C	C	C	A	T	G	T	C	T	A	C	A	G	C	C	T	G
1	canine	G	C	C	C	A	G	G	A	G	G	G	C	C	C	A	T	G	T	A	T	A	C	G	G	C	C	T	A
1	human	G	C	C	C	A	G	G	A	G	G	G	C	C	C	A	T	G	T	C	T	A	C	A	G	C	C	T	A
1	human	G	C	C	C	A	G	G	A	G	G	G	A	C	C	A	T	G	T	A	T	A	C	G	G	C	C	T	A
1	human	G	C	C	C	A	G	G	A	G	G	G	C	C	C	A	T	G	T	C	T	A	C	A	G	C	C	A	G
1	human	G	C	C	C	A	G	G	A	G	A	G	A	C	C	A	T	G	T	C	T	A	C	G	G	C	C	T	A
1	canine	G	C	C	C	A	G	G	A	G	A	G	C	C	C	A	T	G	T	A	T	A	C	G	G	C	C	A	G
1	canine	G	C	C	C	A	G	G	A	G	G	G	C	C	C	A	T	G	T	C	T	A	C	G	G	T	C	T	G
1	human	G	C	C	C	A	G	G	A	G	A	G	C	C	C	A	T	G	T	C	T	A	C	A	G	C	C	T	A
1	feline	G	C	C	T	A	G	G	A	G	G	G	C	C	C	A	T	G	T	C	T	A	C	G	G	C	C	NA3	A
1	human	G	C	C	T	A	G	G	A	G	G	G	A	C	C	A	T	G	T	C	T	A	C	G	G	C	C	A	G
1	canine	G	C	C	T	A	G	G	A	G	G	G	C	C	C	A	T	G	T	C	T	C	C	G	G	C	C	NA3	G
1	human	G	C	C	T	A	G	G	A	G	A	G	C	C	C	A	T	G	T	C	T	A	C	G	G	C	C	T	G
1	canine	G	C	C	T	A	G	G	A	G	A	G	A	C	C	A	T	G	T	A	T	A	C	A	G	C	C	T	A
1	human	G	C	C	T	A	G	G	A	G	A	G	C	C	C	A	T	G	T	C	T	C	C	A	G	C	C	T	A
2	human	A	A	C	C	A	G	G	A	G	G	G	C	C	C	A	T	G	T	C	T	A	C	G	G	C	C	T	G
2	feline/human	G	A	C	C	A	G	G	A	G	A	G	A	C	C	A	T	G	T	C	T	A	C	G	G	C	C	T	G
2	human	G	A	C	C	A	G	G	A	G	G	G	A	C	C	A	T	G	T	C	T	A	C	G	G	C	C	T	A
2	canine/human	G	A	C	C	A	G	G	A	G	G	G	C	C	C	A	T	G	T	C	T	A	C	G	G	C	C	T	A
2	alpaca/human	G	C	C	C	A	G	G	A	G	A	G	C	C	C	A	T	G	T	C	T	A	C	A	G	C	C	T	G
2	human	G	C	C	C	A	G	G	A	G	A	G	A	C	C	A	T	G	T	C	T	A	C	A	G	C	C	T	A
2	human	G	C	C	C	A	G	G	A	G	G	G	C	C	C	A	T	G	T	C	T	A	C	G	G	C	C	A	G
2	canine/human	G	C	C	C	A	G	G	A	G	G	G	C	C	C	A	T	G	T	C	T	A	C	G	G	C	C	NA3	G
2	human	G	C	C	T	A	G	G	A	G	G	G	C	C	C	A	T	G	T	C	T	A	C	G	G	C	C	T	G
3	human	A	C	G	C	G	A	A	T	C	G	A	C	C	C	G	C	A	T	A	C	A	C	A	C	C	C	NA3	A
3	human	G	C	C	C	A	G	G	A	G	G	G	A	C	C	A	T	G	T	C	T	A	C	G	G	C	C	T	G
3	canine/human	G	C	C	C	A	G	G	A	G	A	G	C	C	C	A	T	G	T	A	T	A	C	G	G	C	C	T	G
4	environmental/human	A	C	C	C	A	G	G	A	G	G	G	C	C	C	A	T	G	T	C	T	A	C	G	G	C	C	T	A
4	human	G	C	C	C	A	C	G	A	G	G	G	C	C	C	A	T	G	T	C	T	A	C	G	G	C	C	T	A
4	canine/human	G	C	C	C	A	C	G	A	G	G	G	C	C	C	A	T	G	T	C	T	C	C	G	G	C	C	T	A
4	canine/human	G	C	C	C	A	G	G	A	G	A	G	C	C	C	A	T	G	T	C	T	A	C	G	G	C	C	T	A
5	canine/human	A	A	C	C	A	G	G	A	G	A	G	C	C	C	A	T	G	T	C	T	A	C	G	G	C	C	T	G
6	human/environmental	G	A	C	C	A	G	G	A	G	A	G	C	C	C	A	T	G	T	C	T	A	C	G	G	C	C	T	A
7	feline/canine/human	G	C	C	C	A	G	G	A	G	A	G	C	C	C	A	T	G	T	C	T	A	C	G	G	C	C	T	G
8	canine/human	G	A	C	C	A	G	G	A	G	A	G	C	C	C	A	T	G	T	C	T	A	C	G	G	C	C	T	G
8	canine/human	G	C	C	C	A	G	G	A	G	G	G	A	C	C	A	T	G	T	C	T	A	C	G	G	C	C	T	A
9	human	G	A	C	C	A	G	G	A	G	G	G	A	C	C	A	T	G	T	C	T	A	C	G	G	C	C	T	G
9	canine/human	G	A	C	C	A	G	G	A	G	G	G	C	C	C	A	T	G	T	C	T	A	C	G	G	C	C	T	G
12	canine/human	G	C	C	C	A	G	G	A	G	G	G	C	C	C	A	T	G	T	C	T	A	C	G	G	C	C	T	A
36	canine/human	A	C	G	C	G	A	A	T	C	G	A	C	G	C	G	C	A	T	A	C	A	C	A	C	C	C	T	A
133	human/canine/equine/environmental	A	C	G	C	G	A	A	T	C	G	A	C	C	C	G	C	A	T	A	C	A	C	A	C	C	C	T	A
1SNP used as diagnostic between B. gilchristii and B. dermatitidis
2Twelve of the Thirteen intermediate haplotypes identified by one or both genotyping methods.
3No-call SNP genotyping result
